# Supplementary material for: Strategic adjustment of parental care in tree swallows: life-history trade-offs and the role of glucocorticoids
Source: R Soc Open Sci. 2016 Dec 14;3(12):160740. doi: 10.1098/rsos.160740 (PMC5210693; doi:10.1098/rsos.160740)
Supplement: Data used in the analyses [file rsos160740supp1.xlsx]

## Sheet: Key
variable	explanation
boxID	Box number
pop	population
female band	USFWS bands
treatment	treatment condition (playback or control)
date	date of capture
stage	stage of the nest on the date of capture (incubation or nestling)
mass	female mass
cort	female baseline cort
clutchsize	number of eggs laid
numhatched	number of eggs hatched
numd6	number of nestlings at day 6
numd12	number of nestlings at day 12
numfledged	number of nestlings fledged
firsteggdate	first egg date of the nest
rel.firsteggdate	number of days from the first egg in the respective population to the first egg of the nest
incubdate	date incubation started
hatch date	date of first hatching
massd6	average mass of nestlings on day 6
massd12	average mass of nestlings on day 12
totalmassd6	total mass of nestlings on day 6
totalmassd12	total mass of nestlings day 12
period	period of RFID logs: day 5 (pre-playback), first two hours of playback (0-2), second two hours of playback (2-4) and third two hours of playback (4-6)

## Sheet: Akcayetal Female data
boxID	pop	female band	treatment	date	stage	mass	cort
AG-E11	QUBS	231194723	Control	2014-05-29	inc	21	6.37406
AG-E11	QUBS	231194723	Control	2014-06-08	N	19.5	4.35267
AG-E9	QUBS	231194758	Control	2014-05-25	inc	25.1	1.39134
AG-E9	QUBS	231194758	Control	2014-06-03	N	20.75	3.18191
AG-F10	QUBS	231194791	Playback	2014-06-06	inc	19.1	0.385677
AG-F10	QUBS	231194791	Playback	2014-06-14	N	17.4	3.10116
AG-G9	QUBS	231194757	Playback	2014-05-24	inc	23.75	1.19275
AG-G9	QUBS	231194757	Playback	2014-06-02	N	20	3.01994
AG-H12	QUBS	231194772	Playback	2014-05-31	inc	24	3.51446
AG-H12	QUBS	231194772	Playback	2014-06-09	N	21	0.829415
AG-H14	QUBS	231194768	Control	2014-05-29	inc	22.8	2.05905
AG-H14	QUBS	231194768	Control	2014-06-07	N	20	2.54646
AG-H16	QUBS	231194793	Control	2014-06-07	inc	24.75	5.08449
AG-H16	QUBS	231194793	Control	2014-06-16	N	20.8	7.93189
AG-H8	QUBS	231194729	Control	2014-06-07	N	20.75	3.81378
AG-H8	QUBS	231194729	Control	2014-05-29	inc	22.5	1.51596
AG-J16	QUBS	231194779	Control	2014-06-01	inc	23	6.1841
AG-J16	QUBS	231194779	Control	2014-06-12	N	18.6	1.23715
AG-J18	QUBS	231194727	Control	2014-06-06	N	17.5	11.7003
AG-J18	QUBS	231194727	Control	2014-05-27	inc	21.5	2.83266
AG-K21	QUBS	231194770	Control	2014-05-30	inc	21	0.587052
AG-K21	QUBS	231194770	Control	2014-06-09	N	20.5	0.0339015
BG-B2	QUBS	231194767	Playback	2014-05-29	inc	23.5	3.06524
BG-B2	QUBS	231194767	Playback	2014-06-09	N	21	2.33292
BG-C5	QUBS	231194760	Control	2014-05-26	inc	23.6	1.8331
BG-C5	QUBS	231194760	Control	2014-06-04	N	20.5	2.94891
BG-D6	QUBS	231194693	Playback	2014-05-30	inc	23.6	5.96422
BG-D6	QUBS	231194693	Playback	2014-06-09	N	21.5	3.13252
BG-E1	QUBS	231194739	Playback	2014-06-15	N	21	1.24662
BG-E1	QUBS	231194739	Playback	2014-06-05	inc	22.75	2.07109
BG-E3	QUBS	231194144	Playback	2014-05-24	inc	23.75	1.95519
BG-E3	QUBS	231194144	Playback	2014-06-02	N	21.25	2.56219
BG-F2	QUBS	252171747	Control	2014-06-28	inc	21	1.05248
BG-F2	QUBS	252171747	Control	2014-07-09	N	19	2.61977
BG-F4	QUBS	231194761	Control	2014-05-26	inc	23.75	0.954343
BG-F4	QUBS	231194761	Control	2014-06-04	N	20.5	3.21522
BG-F6	QUBS	231194763	Playback	2014-05-27	inc	23.5	2.74502
BG-F6	QUBS	231194763	Playback	2014-06-05	N	21.75	4.99211
BG-G1	QUBS	231194762	Control	2014-05-26	inc	22.5	1.7349
BG-G1	QUBS	231194762	Control	2014-06-05	N	19.25	8.51737
BG-H4(2)	QUBS	252171748	Control	2014-06-28	inc	20.75	1.60241
BG-H4(2)	QUBS	252171748	Control	2014-07-07	N	19.1	1.91402
HG-A3	QUBS	231194764	Playback	2014-05-27	inc	23.2	0.440157
HG-A3	QUBS	231194764	Playback	2014-06-05	N	20.25	2.25206
HG-B2	QUBS	231194765	Playback	2014-05-28	inc	20.3	1.96313
HG-B2	QUBS	231194765	Playback	2014-06-07	N	19.1	1.75507
HG-B4	QUBS	231194632	Control	2014-06-04	N	21.6	5.89066
HG-B4	QUBS	231194632	Control	2014-05-26	inc	24	1.24431
HG-B6(2)	QUBS	231194799	Playback	2014-06-29	inc	21.5	2.05813
HG-B6(2)	QUBS	231194799	Playback	2014-07-08	N	18.2	0.397655
HG-C5	QUBS	231194787	Playback	2014-06-04	inc	25.7	2.0238
HG-C5	QUBS	231194787	Playback	2014-06-13	N	21	0.14314
HG-D2	QUBS	231194776	Control	2014-06-01	inc	23.75	3.4457
HG-D2	QUBS	231194776	Control	2014-06-12	N	17.25	0.221421
HG-D4	QUBS	231194759	Playback	2014-05-25	inc	25.75	0.253327
HG-D4	QUBS	231194759	Playback	2014-06-04	N	21.5	4.34167
HG-D6	QUBS	231194726	Playback	2014-05-26	inc	25	1.58367
HG-D6	QUBS	231194726	Playback	2014-06-04	N	21.25	3.61465
HG-Q1	QUBS	231194796	Control	2014-06-14	inc	19.6	1.26574
HG-Q1	QUBS	231194796	Control	2014-06-24	N	19.5	2.13444
HG-W4	QUBS	231194756	Control	2014-05-22	inc	26.5	2.77103
HG-W4	QUBS	231194756	Control	2014-05-31	N	22.5	0.926823
LC-01	NC	252122621	Control	2014-05-12	inc	25.5	4.55354
LC-01	NC	252122621	Control	2014-05-21	N	20	3.58043
LC-06	NC	252122246	Control	2014-05-16	inc	21.5	1.4325
LC-06	NC	252122246	Control	2014-05-25	N	19.25	2.54287
LC-07	NC	240135766	Playback	2014-05-24	N	18.5	2.82513
LC-07	NC	240135786	Playback	2014-05-13	inc	22.75	0.701503
LC-08	NC	232149564	Playback	2014-05-13	inc	23.25	5.8094
LC-08	NC	252149564	Playback	2014-05-22	N	19.25	4.57982
LC-09	NC	252122220	Playback	2014-05-12	inc	20.7	2.1529
LC-09	NC	252122220	Playback	2014-05-21	N	17	3.77444
LC-12	NC	240135902	Control	2014-05-17	N	18.5	1.73125
LC-14	NC	252122610	Playback	2014-05-17	N	18.25	1.97129
LC-19	NC	240135069	Control	2014-04-27	inc	24	0.548602
LC-19	NC	240135069	Control	2014-05-09	N	20.25	2.99012
LC-20	NC	252122635	Playback	2014-05-17	inc	NA	3.20796
LC-20	NC	252122635	Playback	2014-05-28	N	19.5	0.390942
LC-21	NC	252122603	Control	2014-05-04	inc	NA	5.11307
LC-21	NC	252122603	Control	2014-05-14	N	19.25	4.1766
LC-25	NC	252122242	Playback	2014-05-25	N	18	3.05046
LC-26	NC	252122607	Control	2014-05-06	inc	26.75	0.284139
LC-26	NC	252122607	Control	2014-05-16	N	18	2.06559
LC-27	NC	240135791	Playback	2014-05-05	inc	23	1.24725
LC-27	NC	240135791	Playback	2014-05-16	N	16.75	5.20518
LC-30	NC	240135975	Control	2014-05-06	inc	26.5	1.26265
LC-30	NC	240135975	Control	2014-05-16	N	19	8.74869
LC-31	NC	252122609	Playback	2014-05-07	inc	26.5	1.24145
LC-31	NC	252122609	Playback	2014-05-16	N	19.25	0.205657
LC-37	NC	252122615	Playback	2014-05-17	N	18.25	1.56213
LC-39	NC	240135959	Control	2014-05-09	inc	22.75	0.105299
LC-41	NC	252122622	Playback	2014-05-12	inc	21.15	1.59443
LC-42	NC	252122620	Control	2014-05-11	inc	23.5	2.9701
LC-42	NC	252122620	Control	2014-05-20	N	18	3.51407
LC-47	NC	240135961	Playback	2014-05-08	inc	25	0.391452
LC-47	NC	240135961	Playback	2014-05-17	N	20.75	2.85916
LC-49	NC	240135783	Control	2014-05-02	inc	22.5	1.46158
LC-49	NC	240235783	Control	2014-05-11	N	20.5	0.228409
LC-50	NC	252122604	Playback	2014-05-14	N	20.25	0.25395
LC-51	NC	240135039	Control	2014-05-12	inc	24.5	0.445969
LC-51	NC	240135039	Control	2014-05-22	N	20	1.25756
LC-54	NC	240135904	Control	2014-05-08	inc	24.25	2.82747
LC-54	NC	240135904	Control	2014-05-18	N	20.25	4.93374
LC-55	NC	240135003	Control	2014-05-12	inc	25	1.76999
LC-55	NC	240135003	Control	2014-05-24	N	19	2.42677
LC-56	NC	232149763	Playback	2014-05-12	inc	22.5	0.0303513
LC-56	NC	232149763	Playback	2014-05-20	N	17	5.17493
LC-58	NC	240135789	Playback	2014-05-11	inc	24.25	2.16087
LC-58	NC	240135789	Playback	2014-05-19	N	18	1.98753
LC-59	NC	252122605	Control	2014-05-14	N	18.75	2.84562
LC-60	NC	252122614	Playback	2014-05-08	inc	NA	2.47891
LC-62	NC	240135974	Control	2014-05-05	inc	22.5	1.6006
LC-62	NC	240135974	Control	2014-05-14	N	19.5	2.39886
LC-64	NC	232149525	Control	2014-05-09	inc	NA	1.24923
LC-64	NC	232149525	Control	2014-05-19	N	19.5	3.07037
LC-67	NC	252122625	Control	2014-05-13	inc	23	0.603231
LC-67	NC	252122625	Control	2014-05-22	N	19	7.99156
LC-68	NC	252122657	Control	2014-05-20	inc	20.5	3.12469
LC-68	NC	252122657	Control	2014-05-28	N	20.75	2.89251
LC-71	NC	252122223	Playback	2014-05-12	inc	23	3.89341
LC-71	NC	252122223	Playback	2014-05-20	N	17.75	2.11402
LC-74	NC	252122244	Playback	2014-05-16	inc	19.8	2.005
LC-74	NC	252122244	Playback	2014-05-24	N	19	0.518119
LC-75	NC	252122224	Control	2014-05-24	N	19.25	4.83813
LC-75	NC	252122243	Control	2014-05-16	inc	NA	5.86672
LC-76	NC	240135862	Control	2014-04-30	inc	23	7.84645
LC-76	NC	240135862	Control	2014-05-11	N	21.5	1.2216
LC-77	NC	252122601	Control	2014-05-02	inc	NA	1.85652
LC-77	NC	252122601	Control	2014-05-13	N	20.25	0.393005
LC-81	NC	232149735	Playback	2014-05-01	inc	21	1.99055
LC-81	NC	232149735	Playback	2014-05-13	N	18.75	2.06528
LC-82	NC	252122608	Control	2014-05-07	inc	23.75	0.535344
LC-82	NC	252122608	Control	2014-05-17	N	18.25	3.08855
LS-D4	QUBS	231194780	Playback	2014-06-02	inc	23.5	1.67832
LS-D4	QUBS	231194780	Playback	2014-06-12	N	19.5	2.71031
NB-A3	QUBS	231194755	Playback	2014-06-20	inc	21.5	3.60532
NB-A3	QUBS	231194755	Playback	2014-06-30	N	19.5	0.567045
NB-B2	QUBS	231194728	Playback	2014-05-28	inc	21.25	25.309
NB-B2	QUBS	231194728	Playback	2014-06-06	N	19.5	4.2308
NB-E1	QUBS	231194730	Playback	2014-06-09	N	22.1	3.38546
NB-E1	QUBS	231194730	Playback	2014-05-30	inc	25.75	1.80129
SRB-C3	QUBS	231194783	Control	2014-06-03	inc	22.5	0.949694
SRB-C3	QUBS	231194783	Control	2014-06-13	N	18.1	10.4749
ST-B6	QUBS	231194777	Control	2014-06-01	inc	23	1.95337
ST-B6	QUBS	231194777	Control	2014-06-10	N	19.5	7.77498

## Sheet: Akcayetal ClutchData
boxID	population	treatment	firsteggdate	incubdate	skippeddays	clutchsize	hatchdate	numhatched	numd6	numd12	massd6	massd12	outcome	numfledged	rel.laydate	totalmassd6	totalmassd12
LC-01	NC	Control	2014-04-27	2014-05-02	0	6	2014-05-15	6	6	5	6.755	9.174	fledge	1	12	40.53	45.87
LC-06	NC	Control	2014-05-02	2014-05-06	0	5	2014-05-19	5	5	3	8.896	18.7867	fledge	3	17	44.48	56.36
LC-12	NC	Control	2014-04-23	2014-04-27	0	5	2014-05-11	3	3	3	9.69167	20.0117	fledge	3	8	29.075	60.035
LC-19	NC	Control	2014-04-15	2014-04-19	0	5	2014-05-03	5	4	4	10.63	17.7325	fledge	2	0	42.52	70.93
LC-21	NC	Control	2014-04-19	2014-04-24	0	6	2014-05-08	3	3	3	13.6733	16.9	fledge	3	4	41.02	50.7
LC-26	NC	Control	2014-04-21	2014-04-26	0	6	2014-05-10	5	5	3	6.948	15.9467	fledge	3	6	34.74	47.84
LC-30	NC	Control	2014-04-22	2014-04-26	0	5	2014-05-10	5	5	5	11.01	15.742	fledge	5	7	55.05	78.71
LC-39	NC	Control	2014-04-23	2014-04-28	0	6	2014-05-11	5	5	3	8.302	19.67	fledge	3	8	41.51	59.01
LC-42	NC	Control	2014-04-26	2014-05-01	0	6	2014-05-14	6	6	6	9.85	15.8817	fledge	6	11	59.1	95.29
LC-49	NC	Control	2014-04-18	2014-04-22	0	5	2014-05-05	5	5	4	NA	13.2075	fledge	2	3	NA	52.83
LC-51	NC	Control	2014-04-28	2014-05-02	0	5	2014-05-16	4	4	4	10.475	18.17	fledge	4	13	41.9	72.68
LC-54	NC	Control	2014-04-24	2014-04-28	0	5	2014-05-12	5	4	4	10.345	18.25	fledge	4	9	41.38	73
LC-55	NC	Control	2014-04-30	2014-05-02	0	3	2014-05-18	3	3	3	13.48	21.0833	fledge	3	15	40.44	63.25
LC-59	NC	Control	2014-04-19	2014-04-25	1	6	2014-05-08	5	5	0	9.252	NA	fail	0	4	46.26	NA
LC-64	NC	Control	2014-04-26	2014-04-29	0	4	2014-05-13	4	4	4	8.7975	14.7075	fledge	3	11	35.19	58.83
LC-67	NC	Control	2014-04-28	2014-05-03	0	6	2014-05-16	5	4	4	8.67	17.1925	fledge	4	13	34.68	68.77
LC-68	NC	Control	2014-05-06	2014-05-09	0	4	2014-05-22	4	4	4	13.395	18.175	fledge	4	21	53.58	72.7
LC-75	NC	Control	2014-05-01	2014-05-06	0	6	2014-05-18	4	4	4	10.6725	18.6725	fledge	4	16	42.69	74.69
LC-76	NC	Control	2014-04-15	2014-04-20	0	6	2014-05-05	6	4	4	NA	14.0175	fledge	1	0	NA	56.07
LC-77	NC	Control	2014-04-19	2014-04-22	0	4	2014-05-06	4	4	0	10.36	NA	fail	0	4	41.44	NA
LC-82	NC	Control	2014-04-22	2014-04-27	0	6	2014-05-11	6	6	4	8.00167	14.45	fledge	3	7	48.01	57.8
LC-62	NC	control	2014-04-21	2014-04-25	0	5	2014-05-08	5	5	NA	9.61	NA	fledge	NA	6	48.05	NA
LC-07	NC	Playback	2014-04-29	2014-05-03	0	5	2014-05-17	5	5	5	11.94	17.594	fledge	5	14	59.7	87.97
LC-08	NC	Playback	2014-04-28	2014-05-03	0	6	2014-05-16	5	5	5	7.438	11.368	fledge	2	13	37.19	56.84
LC-09	NC	Playback	2014-04-28	2014-05-02	0	5	2014-05-15	5	5	4	8.114	17.8575	fledge	3	13	40.57	71.43
LC-14	NC	Playback	2014-04-23	2014-04-27	0	5	2014-05-11	5	5	5	7.384	9.88	fledge	3	8	36.92	49.4
LC-20	NC	Playback	2014-05-02	2014-05-07	0	6	2014-05-21	6	6	5	12.6933	17.564	fledge	5	17	76.16	87.82
LC-25	NC	Playback	2014-05-02	2014-05-05	-1	5	2014-05-19	5	5	5	12.142	20.304	fledge	5	17	60.71	101.52
LC-27	NC	Playback	2014-04-21	2014-04-25	0	5	2014-05-10	4	4	4	11.2275	13.8025	fledge	4	6	44.91	55.21
LC-31	NC	Playback	2014-04-22	2014-04-27	0	6	2014-05-10	6	6	4	7.90333	10.8375	fledge	1	7	47.42	43.35
LC-37	NC	Playback	2014-04-24	2014-04-28	0	5	2014-05-11	4	4	0	8.1025	NA	fail	0	9	32.41	NA
LC-41	NC	Playback	2014-04-26	2014-05-02	2	5	2014-05-16	5	5	5	10.174	15.232	fledge	4	11	50.87	76.16
LC-47	NC	Playback	2014-04-23	2014-04-28	0	6	2014-05-11	3	3	2	8.16	18	fledge	2	8	24.48	36
LC-50	NC	Playback	2014-04-19	2014-04-23	0	5	2014-05-08	6	6	3	10.3667	10.2833	fledge	3	4	62.2	30.85
LC-56	NC	Playback	2014-04-27	2014-05-01	0	5	2014-05-14	5	5	4	9.164	19.74	fledge	4	12	45.82	78.96
LC-58	NC	Playback	2014-04-26	2014-04-30	0	5	2014-05-13	5	5	5	9.308	17.724	fledge	5	11	46.54	88.62
LC-60	NC	Playback	2014-04-23	2014-04-28	0	6	2014-05-12	5	5	5	8.694	15.34	fledge	4	8	43.47	76.7
LC-71	NC	Playback	2014-04-26	2014-05-01	0	6	2014-05-14	6	5	5	9.774	16.2	fledge	5	11	48.87	81
LC-74	NC	Playback	2014-05-01	2014-05-06	0	6	2014-05-18	6	5	4	9.804	19.86	fledge	4	16	49.02	79.44
LC-81	NC	Playback	2014-04-17	2014-04-21	0	5	2014-05-06	5	5	5	11.432	11.428	fledge	4	2	57.16	57.14
AG-E11	QUBS	Control	2014-05-15	2014-05-19	0	5	2014-06-02	4	4	4	14.33	15.525	fail	0	8	57.32	62.1
AG-E9	QUBS	Control	2014-05-10	2014-05-15	0	6	2014-05-28	5	5	5	12.568	20.676	fledge	5	3	62.84	103.38
AG-H14	QUBS	Control	2014-05-14	2014-05-19	0	6	2014-06-01	6	6	5	9.135	14.992	fledge	3	7	54.81	74.96
AG-H16	QUBS	Control	2014-05-24	2014-05-28	0	5	2014-06-10	4	4	4	13.82	20.835	fledge	3	17	55.28	83.34
AG-H8	QUBS	Control	2014-05-15	2014-05-19	0	5	2014-06-01	5	5	5	12.9575	17.11	fledge	5	8	64.7875	85.55
AG-J16	QUBS	Control	2014-05-18	2014-05-22	0	5	2014-06-05	5	5	0	NA	NA	fail	0	11	NA	NA
AG-J18	QUBS	Control	2014-05-13	2014-05-17	0	5	2014-05-31	5	5	4	11.138	14.81	fail	0	6	55.69	59.24
AG-K21	QUBS	Control	2014-05-16	2014-05-20	0	5	2014-06-03	3	3	3	14.3367	20.7067	fledge	3	9	43.01	62.12
BG-C5	QUBS	Control	2014-05-11	2014-05-16	0	6	2014-05-29	6	6	6	13.39	23.5233	fledge	6	4	80.34	141.14
BG-F2	QUBS	Control	2014-06-16	2014-06-18	0	3	2014-07-03	3	3	0	8.17	NA	fail	0	40	24.51	NA
BG-F4	QUBS	Control	2014-05-12	2014-05-16	0	5	2014-05-29	5	5	5	12.328	24.356	fledge	5	5	61.64	121.78
BG-G1	QUBS	Control	2014-05-11	2014-05-16	0	6	2014-05-30	6	6	6	13.7433	21.3667	fledge	6	4	82.46	128.2
BG-H4(2)	QUBS	Control	2014-06-15	2014-06-18	0	4	2014-07-01	4	4	0	7.475	NA	fail	0	39	29.9	NA
HG-B4	QUBS	Control	2014-05-11	2014-05-16	0	6	2014-05-29	6	5	5	11.834	21.736	fledge	2	4	59.17	108.68
HG-D2	QUBS	Control	2014-05-18	2014-05-22	0	5	2014-06-05	4	4	0	NA	NA	fail	0	11	NA	NA
HG-Q1	QUBS	Control	2014-05-31	2014-06-04	0	5	2014-06-17	4	3	3	14.5167	21.2067	fledge	3	24	43.55	63.62
HG-W4	QUBS	Control	2014-05-07	2014-05-12	0	6	2014-05-25	6	6	6	12.5433	24.72	fledge	6	0	75.26	148.32
SRB-C3	QUBS	Control	2014-05-19	2014-05-24	0	6	2014-06-07	5	5	2	11.348	11.875	fledge	1	12	56.74	23.75
ST-B6	QUBS	Control	2014-05-17	2014-05-22	0	6	2014-06-04	6	6	6	12.8483	22.9383	fledge	6	10	77.09	137.63
AG-F10	QUBS	Playback	2014-05-22	2014-05-26	0	5	2014-06-08	4	4	0	4.835	NA	fail	0	15	19.34	NA
AG-G9	QUBS	Playback	2014-05-09	2014-05-14	0	6	2014-05-27	6	6	0	11.3367	NA	fail	0	2	68.02	NA
AG-H12	QUBS	Playback	2014-05-16	2014-05-21	0	6	2014-06-03	6	6	0	12.9533	NA	fail	0	9	77.72	NA
BG-B2	QUBS	Playback	2014-05-14	2014-05-19	0	6	2014-06-03	6	6	6	14.6317	21.0283	fledge	6	7	87.79	126.17
BG-D6	QUBS	Playback	2014-05-15	2014-05-20	0	6	2014-06-03	6	6	6	13.2633	20.8367	fledge	6	8	79.58	125.02
BG-E1	QUBS	Playback	2014-05-22	2014-05-26	0	5	2014-06-09	3	2	1	9.33	18.59	fail	0	15	18.66	18.59
BG-E3	QUBS	Playback	2014-05-10	2014-05-14	0	5	2014-05-27	4	4	4	14.5925	24.3425	fledge	4	3	58.37	97.37
BG-F6	QUBS	Playback	2014-05-11	2014-05-17	2	5	2014-05-30	5	5	5	14.19	22.86	fledge	5	4	70.95	114.3
HG-A3	QUBS	Playback	2014-05-12	2014-05-17	0	6	2014-05-30	5	5	5	12.868	22.602	fledge	5	5	64.34	113.01
HG-B2	QUBS	Playback	2014-05-13	2014-05-18	1	5	2014-06-01	5	5	5	12.824	18.978	fledge	4	6	64.12	94.89
HG-B6(2)	QUBS	Playback	2014-06-16	2014-06-19	0	4	2014-07-02	4	4	0	NA	NA	fail	0	40	NA	NA
HG-C5	QUBS	Playback	2014-05-20	2014-05-25	0	6	2014-06-07	6	6	0	13.2183	NA	fail	0	13	79.31	NA
HG-D4	QUBS	Playback	2014-05-11	2014-05-15	0	5	2014-05-29	4	4	4	15.3025	24	fledge	4	4	61.21	96
HG-D6	QUBS	Playback	2014-05-11	2014-05-16	0	6	2014-05-29	4	3	3	13.98	24.5167	fledge	3	4	41.94	73.55
LS-D4	QUBS	Playback	2014-05-18	2014-05-23	0	6	2014-06-05	6	6	6	NA	17.5	fledge	6	11	NA	105
NB-A3	QUBS	Playback	2014-06-06	2014-06-10	0	5	2014-06-24	4	4	3	12.2675	19.1833	fail	0	30	49.07	57.55
NB-B2	QUBS	Playback	2014-05-13	2014-05-18	0	6	2014-05-31	6	6	6	12.5267	21.4283	fledge	6	6	75.16	128.57
NB-E1	QUBS	Playback	2014-05-15	2014-05-20	0	6	2014-06-03	6	6	6	15.7367	18.9067	fledge	6	8	94.42	113.44

## Sheet: AkcayetalRFIDdata
pop	boxID	treatment	period	female visits per hour
QUBS	AG-E11	Control	day 5	10.5
QUBS	AG-E11	Control	0-2 hrs	16
QUBS	AG-E11	Control	2-4 hrs	14.5
QUBS	AG-E11	Control	4-6 hrs	12.5926
QUBS	AG-F10	Playback	day 5	13
QUBS	AG-F10	Playback	0-2 hrs	4
QUBS	AG-F10	Playback	2-4 hrs	3
QUBS	AG-F10	Playback	4-6 hrs	4.71429
QUBS	AG-G9	Playback	day 5	7.66667
QUBS	AG-G9	Playback	0-2 hrs	12
QUBS	AG-G9	Playback	2-4 hrs	16
QUBS	AG-G9	Playback	4-6 hrs	9.25296
QUBS	AG-H12	Playback	day 5	18.1667
QUBS	AG-H12	Playback	0-2 hrs	14
QUBS	AG-H12	Playback	2-4 hrs	23.5
QUBS	AG-H12	Playback	4-6 hrs	21.7297
QUBS	AG-H14	Control	day 5	11.1667
QUBS	AG-H14	Control	0-2 hrs	11
QUBS	AG-H14	Control	2-4 hrs	10.5
QUBS	AG-H14	Control	4-6 hrs	12.4873
QUBS	AG-H16	Control	day 5	NA
QUBS	AG-H16	Control	0-2 hrs	NA
QUBS	AG-H16	Control	2-4 hrs	NA
QUBS	AG-H16	Control	4-6 hrs	NA
QUBS	AG-H8	Control	day 5	8.83333
QUBS	AG-H8	Control	0-2 hrs	7.5
QUBS	AG-H8	Control	2-4 hrs	12.5
QUBS	AG-H8	Control	4-6 hrs	10.622
QUBS	AG-J16	Control	day 5	6.06061
QUBS	AG-J16	Control	0-2 hrs	NA
QUBS	AG-J16	Control	2-4 hrs	NA
QUBS	AG-J16	Control	4-6 hrs	NA
QUBS	AG-J18	Control	day 5	3.5
QUBS	AG-J18	Control	0-2 hrs	9
QUBS	AG-J18	Control	2-4 hrs	11
QUBS	AG-J18	Control	4-6 hrs	18.8136
QUBS	AG-K21	Control	day 5	4.83333
QUBS	AG-K21	Control	0-2 hrs	7
QUBS	AG-K21	Control	2-4 hrs	8.5
QUBS	AG-K21	Control	4-6 hrs	7.82609
QUBS	BG-B2	Playback	day 5	NA
QUBS	BG-B2	Playback	0-2 hrs	NA
QUBS	BG-B2	Playback	2-4 hrs	NA
QUBS	BG-B2	Playback	4-6 hrs	NA
QUBS	BG-C5	Control	day 5	10.2222
QUBS	BG-C5	Control	0-2 hrs	11.5
QUBS	BG-C5	Control	2-4 hrs	14.5
QUBS	BG-C5	Control	4-6 hrs	9.70588
QUBS	BG-D6	Playback	day 5	8.5
QUBS	BG-D6	Playback	0-2 hrs	16
QUBS	BG-D6	Playback	2-4 hrs	14.5
QUBS	BG-D6	Playback	4-6 hrs	14.0909
QUBS	BG-E1	Playback	day 5	1.66667
QUBS	BG-E1	Playback	0-2 hrs	9.5
QUBS	BG-E1	Playback	2-4 hrs	6
QUBS	BG-E1	Playback	4-6 hrs	6.24
QUBS	BG-E3	Playback	day 5	9
QUBS	BG-E3	Playback	0-2 hrs	11.5
QUBS	BG-E3	Playback	2-4 hrs	13
QUBS	BG-E3	Playback	4-6 hrs	9.45205
QUBS	BG-F2	Control	day 5	18.3333
QUBS	BG-F2	Control	0-2 hrs	9
QUBS	BG-F2	Control	2-4 hrs	6.5
QUBS	BG-F2	Control	4-6 hrs	6.87023
QUBS	BG-F4	Control	day 5	5.33333
QUBS	BG-F4	Control	0-2 hrs	9.5
QUBS	BG-F4	Control	2-4 hrs	5.5
QUBS	BG-F4	Control	4-6 hrs	9.23077
QUBS	BG-F6	Playback	day 5	10.6667
QUBS	BG-F6	Playback	0-2 hrs	8.5
QUBS	BG-F6	Playback	2-4 hrs	5.5
QUBS	BG-F6	Playback	4-6 hrs	5.7931
QUBS	BG-G1	Control	day 5	NA
QUBS	BG-G1	Control	0-2 hrs	NA
QUBS	BG-G1	Control	2-4 hrs	NA
QUBS	BG-G1	Control	4-6 hrs	NA
QUBS	BG-H4(2)	Control	day 5	7.33333
QUBS	BG-H4(2)	Control	0-2 hrs	0.5
QUBS	BG-H4(2)	Control	2-4 hrs	1
QUBS	BG-H4(2)	Control	4-6 hrs	7.86207
QUBS	HG-A3	Playback	day 5	7.16667
QUBS	HG-A3	Playback	0-2 hrs	6
QUBS	HG-A3	Playback	2-4 hrs	5.5
QUBS	HG-A3	Playback	4-6 hrs	6.89655
QUBS	HG-B2	Playback	day 5	7.33333
QUBS	HG-B2	Playback	0-2 hrs	10
QUBS	HG-B2	Playback	2-4 hrs	11.5
QUBS	HG-B2	Playback	4-6 hrs	8.69565
QUBS	HG-B4	Control	day 5	NA
QUBS	HG-B4	Control	0-2 hrs	15.5
QUBS	HG-B4	Control	2-4 hrs	18
QUBS	HG-B4	Control	4-6 hrs	13.4634
QUBS	HG-B6(2)	Playback	day 5	0.666667
QUBS	HG-B6(2)	Playback	0-2 hrs	1.5
QUBS	HG-B6(2)	Playback	2-4 hrs	1.5
QUBS	HG-B6(2)	Playback	4-6 hrs	2.8
QUBS	HG-C5	Playback	day 5	2.83333
QUBS	HG-C5	Playback	0-2 hrs	1
QUBS	HG-C5	Playback	2-4 hrs	6
QUBS	HG-C5	Playback	4-6 hrs	5.53846
QUBS	HG-D2	Control	day 5	13.5
QUBS	HG-D2	Control	0-2 hrs	5
QUBS	HG-D2	Control	2-4 hrs	6
QUBS	HG-D2	Control	4-6 hrs	6.27907
QUBS	HG-D4	Playback	day 5	5.16667
QUBS	HG-D4	Playback	0-2 hrs	10
QUBS	HG-D4	Playback	2-4 hrs	11
QUBS	HG-D4	Playback	4-6 hrs	9.29032
QUBS	HG-D6	Playback	day 5	6.5
QUBS	HG-D6	Playback	0-2 hrs	8
QUBS	HG-D6	Playback	2-4 hrs	8.5
QUBS	HG-D6	Playback	4-6 hrs	7.1831
QUBS	HG-Q1	Control	day 5	8.33333
QUBS	HG-Q1	Control	0-2 hrs	NA
QUBS	HG-Q1	Control	2-4 hrs	NA
QUBS	HG-Q1	Control	4-6 hrs	NA
QUBS	HG-W4	Control	day 5	5.83333
QUBS	HG-W4	Control	0-2 hrs	5
QUBS	HG-W4	Control	2-4 hrs	9.5
QUBS	HG-W4	Control	4-6 hrs	7.79661
NC	LC-01	Control	day 5	3.5
NC	LC-01	Control	0-2 hrs	8
NC	LC-01	Control	2-4 hrs	5
NC	LC-01	Control	4-6 hrs	10
NC	LC-06	Control	day 5	8.83333
NC	LC-06	Control	0-2 hrs	8
NC	LC-06	Control	2-4 hrs	9
NC	LC-06	Control	4-6 hrs	5.25547
NC	LC-07	Playback	day 5	8.83333
NC	LC-07	Playback	0-2 hrs	6.5
NC	LC-07	Playback	2-4 hrs	8
NC	LC-07	Playback	4-6 hrs	15.6098
NC	LC-08	Playback	day 5	NA
NC	LC-08	Playback	0-2 hrs	12
NC	LC-08	Playback	2-4 hrs	9.5
NC	LC-08	Playback	4-6 hrs	8.16754
NC	LC-09	Playback	day 5	9.33333
NC	LC-09	Playback	0-2 hrs	12.5
NC	LC-09	Playback	2-4 hrs	11.5
NC	LC-09	Playback	4-6 hrs	11.7188
NC	LC-12	Control	day 5	6.16667
NC	LC-12	Control	0-2 hrs	12.5
NC	LC-12	Control	2-4 hrs	4
NC	LC-12	Control	4-6 hrs	4.63636
NC	LC-14	Playback	day 5	7
NC	LC-14	Playback	0-2 hrs	11.5
NC	LC-14	Playback	2-4 hrs	4.5
NC	LC-14	Playback	4-6 hrs	6.22222
NC	LC-19	Control	day 5	14.3333
NC	LC-19	Control	0-2 hrs	13
NC	LC-19	Control	2-4 hrs	11.5
NC	LC-19	Control	4-6 hrs	10
NC	LC-20	Playback	day 5	8.16667
NC	LC-20	Playback	0-2 hrs	15
NC	LC-20	Playback	2-4 hrs	5.5
NC	LC-20	Playback	4-6 hrs	12
NC	LC-21	Control	day 5	4.66667
NC	LC-21	Control	0-2 hrs	4
NC	LC-21	Control	2-4 hrs	10
NC	LC-21	Control	4-6 hrs	5.78313
NC	LC-25	Playback	day 5	7.66667
NC	LC-25	Playback	0-2 hrs	17
NC	LC-25	Playback	2-4 hrs	8.5
NC	LC-25	Playback	4-6 hrs	8.34345
NC	LC-26	Control	day 5	NA
NC	LC-26	Control	0-2 hrs	3.5
NC	LC-26	Control	2-4 hrs	2
NC	LC-26	Control	4-6 hrs	4.81283
NC	LC-27	Playback	day 5	NA
NC	LC-27	Playback	0-2 hrs	6.5
NC	LC-27	Playback	2-4 hrs	3
NC	LC-27	Playback	4-6 hrs	3.63636
NC	LC-30	Control	day 5	1.36882
NC	LC-30	Control	0-2 hrs	4
NC	LC-30	Control	2-4 hrs	5.5
NC	LC-30	Control	4-6 hrs	4.59574
NC	LC-31	Playback	day 5	5.09653
NC	LC-31	Playback	0-2 hrs	11.5
NC	LC-31	Playback	2-4 hrs	11
NC	LC-31	Playback	4-6 hrs	4.92308
NC	LC-37	Playback	day 5	8
NC	LC-37	Playback	0-2 hrs	9.5
NC	LC-37	Playback	2-4 hrs	8
NC	LC-37	Playback	4-6 hrs	4.92476
NC	LC-39	Control	day 5	NA
NC	LC-39	Control	0-2 hrs	7.5
NC	LC-39	Control	2-4 hrs	6
NC	LC-39	Control	4-6 hrs	3.95604
NC	LC-41	Playback	day 5	12.1667
NC	LC-41	Playback	0-2 hrs	11
NC	LC-41	Playback	2-4 hrs	14
NC	LC-41	Playback	4-6 hrs	8.37989
NC	LC-42	Control	day 5	18.5
NC	LC-42	Control	0-2 hrs	12.5
NC	LC-42	Control	2-4 hrs	20.5
NC	LC-42	Control	4-6 hrs	25.3521
NC	LC-47	Playback	day 5	5.5
NC	LC-47	Playback	0-2 hrs	11
NC	LC-47	Playback	2-4 hrs	5.5
NC	LC-47	Playback	4-6 hrs	6.10778
NC	LC-49	Control	day 5	14.6667
NC	LC-49	Control	0-2 hrs	14
NC	LC-49	Control	2-4 hrs	14
NC	LC-49	Control	4-6 hrs	18.1579
NC	LC-50	Playback	day 5	12.8333
NC	LC-50	Playback	0-2 hrs	12.5
NC	LC-50	Playback	2-4 hrs	15.5
NC	LC-50	Playback	4-6 hrs	14.2222
NC	LC-51	Control	day 5	9
NC	LC-51	Control	0-2 hrs	9
NC	LC-51	Control	2-4 hrs	9
NC	LC-51	Control	4-6 hrs	7.57576
NC	LC-54	Control	day 5	10.8333
NC	LC-54	Control	0-2 hrs	6
NC	LC-54	Control	2-4 hrs	3
NC	LC-54	Control	4-6 hrs	9.23077
NC	LC-55	Control	day 5	NA
NC	LC-55	Control	0-2 hrs	10
NC	LC-55	Control	2-4 hrs	10.5
NC	LC-55	Control	4-6 hrs	12.1951
NC	LC-56	Playback	day 5	10.3333
NC	LC-56	Playback	0-2 hrs	8
NC	LC-56	Playback	2-4 hrs	7.5
NC	LC-56	Playback	4-6 hrs	11.3636
NC	LC-58	Playback	day 5	8.5
NC	LC-58	Playback	0-2 hrs	19
NC	LC-58	Playback	2-4 hrs	13
NC	LC-58	Playback	4-6 hrs	17.9104
NC	LC-59	Control	day 5	9
NC	LC-59	Control	0-2 hrs	16
NC	LC-59	Control	2-4 hrs	10.5
NC	LC-59	Control	4-6 hrs	10.9804
NC	LC-60	Playback	day 5	5
NC	LC-60	Playback	0-2 hrs	2
NC	LC-60	Playback	2-4 hrs	2.5
NC	LC-60	Playback	4-6 hrs	4.07407
NC	LC-62	Control	day 5	11.6667
NC	LC-62	Control	0-2 hrs	12
NC	LC-62	Control	2-4 hrs	16
NC	LC-62	Control	4-6 hrs	13.558
NC	LC-64	Control	day 5	4.66667
NC	LC-64	Control	0-2 hrs	10.5
NC	LC-64	Control	2-4 hrs	8.5
NC	LC-64	Control	4-6 hrs	12.2835
NC	LC-67	Control	day 5	9.33333
NC	LC-67	Control	0-2 hrs	8.5
NC	LC-67	Control	2-4 hrs	6
NC	LC-67	Control	4-6 hrs	7.18959
NC	LC-68	Control	day 5	9.16667
NC	LC-68	Control	0-2 hrs	8.5
NC	LC-68	Control	2-4 hrs	9
NC	LC-68	Control	4-6 hrs	9.7006
NC	LC-71	Playback	day 5	10
NC	LC-71	Playback	0-2 hrs	9
NC	LC-71	Playback	2-4 hrs	5
NC	LC-71	Playback	4-6 hrs	6.52174
NC	LC-74	Playback	day 5	8.66667
NC	LC-74	Playback	0-2 hrs	7.5
NC	LC-74	Playback	2-4 hrs	6
NC	LC-74	Playback	4-6 hrs	12.2535
NC	LC-75	Control	day 5	12.1667
NC	LC-75	Control	0-2 hrs	13.5
NC	LC-75	Control	2-4 hrs	12
NC	LC-75	Control	4-6 hrs	16.7702
NC	LC-76	Control	day 5	15.1667
NC	LC-76	Control	0-2 hrs	15.5
NC	LC-76	Control	2-4 hrs	20
NC	LC-76	Control	4-6 hrs	12.4248
NC	LC-77	Control	day 5	12.6667
NC	LC-77	Control	0-2 hrs	10.5
NC	LC-77	Control	2-4 hrs	13
NC	LC-77	Control	4-6 hrs	11.0127
NC	LC-81	Playback	day 5	13.1667
NC	LC-81	Playback	0-2 hrs	13.5
NC	LC-81	Playback	2-4 hrs	14.5
NC	LC-81	Playback	4-6 hrs	13.5938
NC	LC-82	Control	day 5	9.16667
NC	LC-82	Control	0-2 hrs	9
NC	LC-82	Control	2-4 hrs	10
NC	LC-82	Control	4-6 hrs	4.81132
QUBS	LS-D4	Playback	day 5	10.6667
QUBS	LS-D4	Playback	0-2 hrs	9.5
QUBS	LS-D4	Playback	2-4 hrs	7
QUBS	LS-D4	Playback	4-6 hrs	5.34918
QUBS	NB-A3	Playback	day 5	NA
QUBS	NB-A3	Playback	0-2 hrs	NA
QUBS	NB-A3	Playback	2-4 hrs	NA
QUBS	NB-A3	Playback	4-6 hrs	NA
QUBS	NB-E1	Playback	day 5	6.16667
QUBS	NB-E1	Playback	0-2 hrs	6.5
QUBS	NB-E1	Playback	2-4 hrs	9
QUBS	NB-E1	Playback	4-6 hrs	8.52273
QUBS	SRB-C3	Control	day 5	0.5
QUBS	SRB-C3	Control	0-2 hrs	0
QUBS	SRB-C3	Control	2-4 hrs	0
QUBS	SRB-C3	Control	4-6 hrs	2.22222
QUBS	ST-B6	Control	day 5	3
QUBS	ST-B6	Control	0-2 hrs	2.5
QUBS	ST-B6	Control	2-4 hrs	5
QUBS	ST-B6	Control	4-6 hrs	3.68098
